# Supplementary material for: Changes in the Density and Composition of Rhizosphere Pathogenic Fusarium and Beneficial Trichoderma Contributing to Reduced Root Rot of Intercropped Soybean
Source: Pathogens. 2022 Apr 16;11(4):478. doi: 10.3390/pathogens11040478 (PMC9031213; doi:10.3390/pathogens11040478)
Supplement: Supplementary file 1 [file pathogens-11-00478-s001.zip]

Archive with 1 entries (1 files):
- pathogens-1638394-supplementary.pdf
